# Supplementary material for: Erythrocyte Membrane Nanomechanical Rigidity Is Decreased in Obese Patients
Source: Int J Mol Sci. 2022 Feb 8;23(3):1920. doi: 10.3390/ijms23031920 (PMC8836476; doi:10.3390/ijms23031920)
Supplement: Supplementary file 1 [file ijms-23-01920-s001.zip]

Archive with 1 entries (1 files):
- ijms-1586360-Supplementary.pdf
